# Supplementary material for: From Clinic to Reality: Integrating Sound Field Testing and Hearing Quality Measures in Cochlear Implant Users
Source: J Clin Med. 2025 Nov 27;14(23):8430. doi: 10.3390/jcm14238430 (PMC12693144; doi:10.3390/jcm14238430)
Supplement: Supplementary file 1 [file jcm-14-08430-s001.zip]

Archive with 1 entries (1 files):
- jcm-3933602-supplementary.pdf
